# Supplementary material for: (N-Alkyloxalamido)-Amino Acid Amides as the Superior Thixotropic Phase Selective Gelators of Petrol and Diesel Fuels
Source: Gels. 2023 Oct 27;9(11):852. doi: 10.3390/gels9110852 (PMC10670479; doi:10.3390/gels9110852)
Supplement: Supplementary file 1 [file gels-09-00852-s001.zip]

Archive with 1 entries (1 files):
- gels-2670082-supplementary.pdf
